# Supplementary material for: From blue to pink: resazurin as a high-throughput proxy for metabolic rate in oysters
Source: PeerJ. 2026 Jul 20;14:e21542. doi: 10.7717/peerj.21542 (PMC13394205; doi:10.7717/peerj.21542)
Supplement: Supplemental Information 1 [file peerj-14-21542-s001.xlsx]

## Sheet: Table S1
	Table S1. Site selection for broodstock at low and high/moderate salinity sites.
	Site	Zone	Salinity (ppt)	Longitude	Latitude
	Coan River, VA	Low salinity	8 - 15	37.989	-76.476
	Choptank River, MD	Low salinity	6 - 13	38.593	-76.129
	York River, VA	High/ moderate salinity	18 - 23	37.248	-76.501

## Sheet: Table S2
	Table S2. Linear mixed effect model output for temperature effects on oyster metabolism. Bold indicates statistical significance (p<0.05). DF = degrees of freedom; SS = sum of squares. AUC = area under the curve, a metric of total metabolic activity.
	Group	Response	Main Effect	SS	DF	F	p-value
	Small seed (3-8 mm)	Metabolism	Time point	80.588	4, 2260.00	1638.06	<0.001
			Temperature	1.135	4, 564.02	23.08	<0.001
			Temperature x Time point	3.049	16, 2260.00	15.492	<0.001
		AUC	Temperature	5.284	4, 562.5	22.363	<0.001
	Medium seed (5-15 mm)	Metabolism	Time point	24.33	5, 626.07	884.635	<0.001
			Temperature	0.898	5, 136.29	32.653	<0.001
			Temperature x Time point	4.913	24, 625.53	37.224	<0.001
		AUC	Temperature	7.293	5	32.85	<0.001

## Sheet: Table S3
	Table S3. Temperature sensitivity (Q10) values of metabolism measured using resazurin fluorescence in oysters. Experiments were conducted in two size classes (3-8 mm and 5-15 mm). AUC indicates total metabolic activity calculated as area under the curve.
	Size class: 3-8 mm
	Temperature Interval	AUC	Q10
	20-36°C	4.11	1.22
	36-42°C	5.62	0.28
	Size class: 5-15 mm
	Temperature Interval	AUC	Q10
	21-26°C	2.14	1.14
	26–32°C	2.28	3.52
	32–37°C	4.86	0.55
	37–42°C	3.6	1.22
	42–45°C	3.98	0.01

## Sheet: Table S4
	Table S4. Linear mixed effect model output for effects of acute temperature stress on oyster metabolism. Bold indicates statistical significance (p<0.05). DF = degrees of freedom; SS = sum of squares. AUC = area under the curve, a metric of total metabolic activity. Note that mortality was assessed using generalized linear mixed models and ANOVA Type II Wald chisquare tests whereas metabolic resp…
	Group	Response	Main Effect	SS	DF	F	p-value
	Large seed (15-35 mm) surviving 4h exposure to 42°C and 18°C	Metabolism	Time point	16.082	4, 1184.43	1460.72	<0.001
			Temperature	0.149	1, 296.92	54.157	<0.001
			Temperature x Time point	1.284	4, 1184.43	116.62	<0.001
		AUC	Temperature	1.537	1, 291.53	63.939	<0.001
		Mortality	Main Effect	Chi Squared	DF		p-value
			Time point	152.94	1		<0.001
			Temperature	115.311	1		<0.001
			Temperature x Time point	0.913	1		0.339
	Group	Response	Main Effect	SS	DF	F	p-value
	Small seed (3-8 mm) at 42°C	Metabolism	Time point	5.231	4, 404.02	89.122	<0.001
			Mortality	0.487	1, 405.87	33.177	<0.001
			Mortality x Time point	0.302	4, 404.00	5.151	<0.001
		AUC	Mortality	0.539	1	14.706	<0.001
	Large seed (15-35 mm) at 42°C	Metabolism	Time point	10.874	4, 849.95	2864.67	<0.001
			Mortality	0.077	1, 211.25	81.57	<0.001
			Mortality x Time point	0.506	4, 849.95	133.19	<0.001
		AUC	Mortality	1.261	1, 212.58	95.791	<0.001

## Sheet: Table S5
	Table S5. Linear mixed effect model output for effects of family variation and temperature stress on oyster metabolism. Bold indicates statistical significance (p<0.05). DF = degrees of freedom; SS = sum of squares. AUC = area under the curve, a metric of total metabolic activity.
	Response	Main Effect	SS	DF	F	p-value
	Metabolism	Family	0.005	4, 546.08	0.413	0.799
		Temperature	0.007	1, 916.93	2.16	0.142
		Time point	7.73	1, 925.93	2364.43	<0.001
		Family x Temperature	0.007	4, 917.24	0.508	0.73
		Family x Time point	0.045	4, 934.37	3.454	0.008
		Temperature x Time point	0.02	1, 923.53	6.093	0.014
		Family x Temperature x Time point	0.006	4, 926.87	0.436	0.782

## Sheet: Table S6
	Table S6. Linear mixed effect model output for effects of family and phenotype selection on oyster metabolism under thermal stress. Bold indicates statistical significance (p<0.05). DF = degrees of freedom; SS = sum of squares. AUC = area under the curve, a metric of total metabolic activity.
	Model	Response	Main Effect	SS	DF	F	p-value
	Family Effects	Metabolism	Time point	7.88	49, 1141.8	4.674	<0.001
			Family	1801.71	4, 4788.8	13088.3	<0.001
			Family x Time point	30.74	196, 4788.8	4.557	<0.001
		AUC	Family	136.83	49, 1146	5.015	<0.001
	Phenotype Effects	Metabolism	Time point	1805.55	4, 4980.6	11567.7	<0.001
			Phenotype	0.1	47.1	2.605	0.113
			Phenotype x Time point	1.29	4980.7	8.236	<0.001
		AUC	Phenotype	5.6	1, 1239.8	8.767	0.003

## Sheet: Table S7
	Table S7. Spearman correlations between area under the curve (AUC), a metric of total metabolic activity, and predicted performance. Bold indicates statistical significance (p<0.05). Selected phenotype indicates the phenotype for which the oysters tested were selectively bred.
	Predicted Performance Metric	Selected Phenotype	S	rho	p-value
	Survival in high salinity environments	High/moderate salinity	2596	-0.129	0.547
		Low salinity	2246	0.023	0.914
	Survival in low salinity environments	High/moderate salinity	2792	-0.214	0.314
		Low salinity	996	0.567	0.004
	Growth in high salinity environments	High/moderate salinity	2712	-0.179	0.401
		Low salinity	2270	0.013	0.953
	Growth in low salinity environments	High/moderate salinity	2506	-0.089	0.676
		Low salinity	1720	0.252	0.234
